# Supplementary material for: Health awareness and the transition towards clean cooking fuels: Evidence from Rajasthan
Source: PLoS One. 2020 Apr 29;15(4):e0231931. doi: 10.1371/journal.pone.0231931 (PMC7190100; doi:10.1371/journal.pone.0231931)
Supplement: S6 Appendix — (ZIP) [file pone.0231931.s006.zip]

Archive with 2 entries (2 files):
- wtp_lpg.dta
- wtp_lpg_analysis.do
