# Supplementary material for: Health awareness and the transition towards clean cooking fuels: Evidence from Rajasthan
Source: PLoS One. 2020 Apr 29;15(4):e0231931. doi: 10.1371/journal.pone.0231931 (PMC7190100; doi:10.1371/journal.pone.0231931)
Supplement: S6 Appendix — (ZIP) [file pone.0231931.s006.zip › wtp_lpg_analysis.do]

* Health awareness and the transition towards clean cookingfuels:  Evidence from Rajasthan
* Martina Zahno, Katharina Michaelowa, Purnamita Dasgupta, Ishita Sachdeva
* April 2020

* Code for Tables and Figures 

clear all
version 14.0
set more off, perm


* packages:
capture net install spost13_ado
capture ssc install distplot
capture ssc install fsum
capture ssc install tab_chi
cap ssc install blindschemes 


/*
To replicate the results in this study download and save the data set "wtp_lpg.dta" provided as supplementary information (S6 Dataset).
Replace the global path below by your own working directory that contains the dataset.
*/

* Set working directory  
global path "..."
use "$path\wtp_lpg.dta"


*******************************************************************************************
********************     TABLES AND FIGURES IN THE MAIN MANUSCRIPT     ********************
*******************************************************************************************


* Figure 1: inverse cumulative distribution of wtp for LPG, by groups 
**********************************************************************
distplot wtp_lpg if wtp_lpg < 600, scheme(plotplainblind) over(treatment) /// 
	reverse  legend(order (1 "No health info" 2 "Health info")) ///
	xtitle ("p(g)") ytitle ("% of respondents with WTP >= p(g)") trscale(100 * @)


* Table 2: Treatment effect on WTP, including controls
******************************************************
eststo clear
reg wtp_lpg i.treatment, cluster(villid)
est sto basic
reg wtp_lpg i.treatment##i.male, cluster(villid)
est sto gender 
reg wtp_lpg i.treatment##i.male vouchertime content, cluster(villid)
est sto controls 
reg wtp_lpg i.treatment##i.male vouchertime content asset_index land lpg_distance2 main3 educ age hhsize lpgperiod, cluster(villid)
est sto broad 
esttab basic gender controls broad, ///
varwidth(30) mlabels(none) collabels(none) nobaselevels ///
b(3) p(3) ar2 obslast nodepvar nogaps ///
star(* .1 ** .05 *** 0.01) ///
title(Treatment effect on WTP, including controls\label{wtpcontrols}) ///
varlabels(1.treatment "Health message" 1.male "Male" 1.treatment#1.male "Health message X Male" vouchertime "Voucher validity" vouchervalue "Voucher value" content "Content" land "Land" asset_index "Asset index" lpg_distance2 "LPG distance" main3 "Fin. restriction" educ "Education" age "Age" lpgperiod "Months since LPG adoption" hhsize "Household size" _cons "Constant") ///
nonotes addnotes("*p <0.1, **p <0.05, ***p <0.01." "p-values based on standard errors clustered at village level in parentheses. For the additional variables in Col.~3 and 4 complete data is not available for the full sample, resulting in a smaller number of observations.")

* Actual mean of voucheruse across experimental groups and for gender subgroups
table treatment, contents(mean voucheruse)
table treatment male, contents(mean voucheruse)


*Table 3: Treatment effect on voucher use, including controls: LOGIT MODEL
**************************************************************************

* Logit Model with or (odds ratio) option to measure dependent variable in odds metric 
eststo clear
logit voucheruse i.treatment, or 
lroc
est sto basic
logit voucheruse i.treatment##i.male, or 
lroc
est sto gender 
logit voucheruse i.treatment##i.male vouchertime content, or 
lroc
est sto controls
logit voucheruse i.treatment##i.male vouchertime content asset_index land lpg_distance2 main3 educ age hhsize lpgperiod wtp_lpg, or 
lroc
est sto controls2
esttab basic gender controls controls2, eform compress /// eform to report exponentiated coefficients. Note that eform also transforms the standard errors
varwidth(30) mlabels(none) collabels(none) nobaselevels constant  ///
b(3) p(3) stats(N, fmt(0 2 2 2) labels("Number of Observations")) obslast nodepvar nogaps ///
star(* .1 ** .05 *** 0.01) ///
title(Treatment effect on voucher use, including controls (Logit Model, Odds Ratios) \label{vcontrols}) ///
varlabels(1.treatment "Health message" 1.male "Male" 1.treatment#1.male "Health message X Male" ///
vouchertime "Voucher validity" vouchervalue "Voucher value" content "Content" land "Land" asset_index "Asset index" ///
lpg_distance2 "LPG distance" main3 "Fin. restriction" educ "Education" ///
age "Age" wtp_lpg "WTP for LPG" lpgperiod "Months since LPG adoption" hhsize "Household size" _cons "Constant") ///
nonotes addnotes("Logit models with odds ratios, * p < 0.1, ** p < 0.05, *** p < 0.01. p-values in parentheses. Lack of data on the additional variables included in Col. 3 and 4 lead to a reduction in number of observations.")


* Table 4: Predicted probabilities of voucher use 
*************************************************

* Average marginal effects of health messaging on voucheruse probability, for males and females. Individual values of all covariates as observed 


margins, at(treatment=(0 1) male=(0 1)) /* produces predicted probabilities for all four combinations of the variables of interest, avaeraged over the values for all individuals */
mtable, at(treatment=(0 1) male=(0 1)) /* same as above */

mchange treatment male /* overall change in probabilities including p-values for the change */
mchange treatment male, statistics(start end est pvalue)

mtable, at(treatment=(0 1) male=(0 1)) post
matlist e(b)
mlincom 2-1 
mlincom 4-3 
mlincom 3-1 
mlincom 4-2


* Table 5: Joint effect of health information on voucher use: LOGIT MODEL
*************************************************************************

* Logit Model with or (odds ratio) option to measure dependent variable in odds metric 
eststo clear
logit voucheruse2 i.treatment, or
lroc
est sto basic
logit voucheruse2 i.treatment i.offer_lpg, or
lroc
est sto offer
logit voucheruse2 i.treatment##i.male i.offer_lpg, or
lroc
est sto controls
logit voucheruse2 i.treatment##i.male content vouchertime asset_index land lpg_distance2 main3 educ age hhsize lpgperiod i.offer_lpg, or
lroc
est sto controls2
esttab basic offer controls controls2, eform compress ///
varwidth(30) mlabels(none) collabels(none) nobaselevels constant  ///
b(3) p(3) stats(N, fmt(0 2 2 2) labels("Number of Observations")) obslast nodepvar nogaps /// 
star(* .1 ** .05 *** 0.01) ///
title(Joint effect of health information on voucher use\label{vjointeffect}) ///
varlabels(1.treatment "Health message" 1.male "Male" 1.treatment#1.male "Health message X Male" ///
offer_lpg "Offer price" content "Content" vouchertime "Voucher validity" land "Land" asset_index "Asset index" ///
lpg_distance2 "LPG distance" main3 "Fin. restriction" educ "Education" ///
age "Age" wtp_lpg "WTP for LPG" lpgperiod "Months since LPG adoption" hhsize "Household size" _cons "Constant") ///
nonotes addnotes("Logit models with odds ratios, * p < 0.1, ** p < 0.05, *** p < 0.01. p-values in parentheses. As some of the highest offer-prices perfectly predict failure to use the voucher, and as the additional control variables have some missing values, Col. 2-4 include a smaller number of observations.")
/*The output includes a separate line for each offer-price FE. In the paper these are are eliminated & replaced by a single line stating "Offer price Fixed-effects YES"*/


* Actual mean of voucheruse in 4 groups
table treatment male, contents(mean voucheruse2)


* Effect of health messaging on voucheruse probability, w/o offer-price FE
logit voucheruse2 i.treatment
margins, at (treatment= (0 1))


* Table 6: Predicted probabilities of joint voucher use, with offer-price FE and covariates
*******************************************************************************************

* Average marginal effects of health messaging on voucheruse probability, for males and females. Individual values of all covariates as observed 
logit voucheruse2 i.treatment##i.male content vouchertime asset_index land lpg_distance2 main3 educ age hhsize lpgperiod i.offer_lpg
estimates store Table5
margins, at (treatment= (0 1))
margins treatment
margins, at(treatment=(0 1) male=(0 1))

mtable, at(treatment=(0 1) male=(0 1))


mchange treatment male, statistics(start end est pvalue)

mtable, at(treatment=(0 1) male=(0 1)) post
matlist e(b)
mlincom 2-1 
mlincom 4-3 
mlincom 3-1 
mlincom 4-2

mlincom (4-2) - (3-1)  // Difference in difference (effect on men - effect on women) = Interaction for treatment and male 


* Table 7: Treatment effect on health-awareness 
************************************************

* Marginal effects of health messaging, based on linear probability model (first model) and linear regressions (others)
reg severeeffects i.treatment##i.male, robust cluster(villid)
est sto severe
reg diseases_share i.treatment##i.male, robust cluster(villid)
est sto disease
reg diseases_all_share i.treatment##i.male, robust cluster(villid)
est sto diseaseall
esttab severe disease diseaseall, compress ///
varwidth(30) nobaselevels constant nodepvars mtitles("Severe effects" "IAP diseases" "All diseases")  ///
b(3) p(3) stats(N r2_a, fmt(0 3) labels("Number of Observations" "adj. R2")) obslast nogaps /// 
star(* .1 ** .05 *** 0.01) ///
title(Treatment effect on health-awareness\label{channeltest}) ///
varlabels(1.treatment "Health message" 1.male "Male" 1.treatment#1.male "Health message X Male" ///
land "Land" asset_index "Asset index" exposure2 "Smoke exposure" educ "Education" age "Age" ///
nchildrenyoung "No. of children < 6y." _cons "Constant") ///
nonotes addnotes("Col. 1 shows average marginal effects based on a logit model, as the dependent variable is binary. Col. 2 and 3 show linear regression models. * p<0.1, ** p<0.05, *** p<0.01" "p-values based on standard errors clustered at village level in parentheses." )


* Additionally for Col. 1: Average marginal effects on the awareness of severe health risks based on logit model (binary dependent variable)
eststo clear
logit  severeeffects i.treatment##i.male, cluster(villid)
mchange treatment male, statistics(start end est pvalue)
margins, at(treatment=(0 1) male=(0 1))
mtable, at(treatment=(0 1) male=(0 1)) post
matlist e(b)  /*constant (predicted probability for male respondents w/o health messaging) = 0.118*/
mlincom 2-1   /*difference in predicted probability of male vs. female respondents w/o health messaging (effect of being males)*/
mlincom 4-3   /*difference in predicted probability of treated vs. untreated male respondens (effect of health messaging among male respondents)*/ 
mlincom 3-1   /*difference in predicted probability between female respondents with vs. withouth health messaging (effect of health messaging among females )*/
mlincom 4-2   /*difference in predicted probability between male respondents with vs. withouth health messaging (effect of health messaging among males )*/
mlincom (4-2) - (3-1)   /*Difference in difference (effect on men -  effect on women) = Interaction for treatment and male*/ 

* -> Results for predicted probabilities based on logit are same as those from linear regressions. 


*****************************************************************************************************
********************     S3 Appendix 3: Summary statistics and balance tests     ********************
*****************************************************************************************************


*Table 1. Means and tests of treatment-control covariate balance
*****************************************************************
eststo clear
eststo Total: quietly estpost summarize male age educ hhsize hindu muslim BPL expenditures land asset_index refill lpg_m wood_q dung_q2 offer_lpg content vouchertime subsidy convenience far refillexp main3 taste safety if wtp_lpg!=.
eststo Treatment: quietly estpost summarize male age educ hhsize hindu muslim BPL expenditures land asset_index refill lpg_m wood_q dung_q2 offer_lpg content vouchertime subsidy convenience far refillexp main3 taste safety if wtp_lpg!=. & treatment==1
eststo Control: quietly estpost summarize male age educ hhsize hindu muslim BPL expenditures land asset_index refill lpg_m wood_q dung_q2 offer_lpg content vouchertime subsidy convenience far refillexp main3 taste safety if wtp_lpg!=. & treatment==0
eststo Difference: quietly estpost ttest male age educ hhsize hindu muslim BPL expenditures land asset_index refill lpg_m wood_q dung_q2 offer_lpg content vouchertime subsidy convenience far refillexp main3 taste safety if wtp_lpg!=., by (treatment) unequal
esttab Total Control Treatment Difference, cells ///
 ("mean(pattern(1 1 1 0) fmt(2)) b(star pattern(0 0 0 1) fmt(2)) t(pattern(0 0 0 1) par fmt(2))") ///
 nonumber star(* .1 ** .05 *** 0.01) nodepvar ///
 varlabels(male "Male"  age "Age" hhsize "Household size" hindu "Hindu" muslim "Muslim" BPL "BPL" ///
 expenditures "Expenditures" content "Content" offer_lpg "Random price" ///
 land "Land" asset_index "Asset index" cooktime "Cooktime" subsidy "Subsidy" ///
 lpg_distance2 "LPG distance" ///
 refillexp "Refill cost" main3 "Fin. restriction" educ "Education" age "Age" lpg_m "LPG consumption" vouchertime "Voucher validity" refill "Refills" ///
 wood_q "Wood quantity" colltime "Collection time" dung_q2 "Dung quantity" ///
 convenience "LPG convenience" far "Distance" taste "Food taste" safety "Safety") ///
 order ( male age educ hhsize hindu muslim BPL expenditures land asset_index) title(Means and tests of treatment-control covariate balance\label{balance}) ///
 addnote("* p<0.1, ** p<0.05, *** p<0.01")

 
 
* Table 2. Means and tests of treatment-control covariate balance for voucher owners
*************************************************************************************
eststo clear
eststo Total: quietly estpost summarize male age hhsize educ hindu muslim BPL land asset_index expenditures refill lpg_m wood_q dung_q2 offer_lpg content vouchertime subsidy convenience far refillexp main3 taste safety wtp_lpg vouchervalue if wtp_lpg!=. & voucher==1
eststo Treatment: quietly estpost summarize male age hhsize educ hindu muslim BPL land asset_index expenditures refill lpg_m wood_q dung_q2 offer_lpg content vouchertime subsidy convenience far refillexp main3 taste safety wtp_lpg vouchervalue if wtp_lpg!=. & voucher==1 & treatment==1
eststo Control: quietly estpost summarize male age hhsize educ hindu muslim BPL land asset_index expenditures refill lpg_m wood_q dung_q2 offer_lpg content vouchertime subsidy convenience far refillexp taste main3 safety wtp_lpg vouchervalue if wtp_lpg!=. & voucher==1 & treatment==0
eststo Difference: quietly estpost ttest male age hhsize educ hindu muslim BPL land asset_index expenditures refill lpg_m wood_q dung_q2 offer_lpg content vouchertime subsidy convenience far refillexp taste main3 safety wtp_lpg vouchervalue if wtp_lpg!=. & voucher==1, by (treatment) unequal
esttab Total Control Treatment Difference, cells ///
 ("mean(pattern(1 1 1 0) fmt(2)) b(star pattern(0 0 0 1) fmt(2)) t(pattern(0 0 0 1) par fmt(2))") ///
 nonumber star(* .1 ** .05 *** 0.01) nodepvar ///
 varlabels(male "Male"  age "Age" hhsize "Household size" wtp_lpg "WTP for LPG" vouchervalue "Voucher value" hindu "Hindu" muslim "Muslim" BPL "BPL" ///
 expenditures "Expenditures" content "Content" ///
 land "Land" asset_index "Asset index" cooktime "Cooktime" subsidy "Subsidy" ///
 lpg_distance2 "LPG distance" ///
 refillexp "Refill cost" main3 "Fin. restriction" educ "Education" age "Age" lpg_m "LPG consumption" vouchertime "Voucher validity" refill "Refills" ///
 wood_q "Wood quantity" offer_lpg "Random price" colltime "Collection time" dung_q2 "Dung quantity" ///
 convenience "LPG convenience" far "Distance" taste "Food taste" safety "Safety") ///
 order ( male age educ hhsize hindu muslim BPL expenditures land asset_index) title(Means and tests of treatment-control covariate balance for voucher owners\label{balancevoucher}) ///
 addnote("* p<0.1, ** p<0.05, *** p<0.01")


* Table 3. Variable definitions and summary statistics 
******************************************************
fsum wtp_lpg voucheruse treatment voucher vouchertime vouchervalue male age educ hhsize hindu muslim BPL expenditures land asset_index refill lpg_m ///
 wood_q dung_q2 content vouchertime subsidy convenience far refillexp taste safety severeeffects slighteffects noeffects ///
 diseases_share diseases_all_share if wtp_lpg!=., label


*****************************************************************************************************
********************     S5 Appendix 5: Offer Prices in the WTP eliciting mechanism     ********************
*****************************************************************************************************

* Distribution of offer prices 
sum offer_lpg, det 


*Test for uniform distribution (comparison of observed frequencies of offer_lpg with expected (equal) frequencies)
chitest offer_lpg, count sep(0) 


* Figure 1. Distribution of offer prices
histogram offer_lpg, density fcolor(none) lc(black) width(5) kdensity kdenopts(lcolor(cranberry)) xtitle ("Offer price (INR)") scheme(plotplainblind) 

 


* Table 1. Joint effect of health messaging on voucher use: LOGIT MODEL
************************************************************************

* Logit Model with or (odds ratio) option to measure dependent variable in odds metric 
eststo clear
logit voucheruse2 i.treatment, or 
lroc
est sto basic
eststo clear
logit  voucheruse2 i.treatment vv20, or  // vv20 = Discount (per 20 INR) = vv_all / 20
lroc
est sto discount
logit voucheruse2 i.treatment##c.vv20, or 
lroc
est sto interaction
logit voucheruse2 i.treatment##c.vv20 male content vouchertime asset_index land lpg_distance2 main3 educ age hhsize lpgperiod, or 
lroc
est sto controls
esttab basic discount interaction controls, eform compress varwidth(30) mlabels(none) collabels(none) nobaselevels ///
b(3) p(3) stats(N, fmt(0) labels("Number of Observations")) obslast nodepvar constant nogaps ///
star(* .1 ** .05 *** 0.01) ///
title(Joint effect of health information on voucher use\label{priceeffect}) varlabels(1.treatment "Health message" male "Male" vv20 "Discount (per 20 INR)" 1.treatment#c.vv20 "Discount X Health message" ///
_cons "Constant" content "Content" vouchertime "Voucher validity" land "Land" asset_index "Asset index" ///
lpg_distance2 "LPG distance" main3 "Fin. restriction" educ "Education" age "Age" lpgperiod "Months since LPG adoption" hhsize "Household size") ///
nonotes addnotes("Logit models with odds ratios, * p < 0.1, ** p < 0.05, *** p < 0.01. p-values in parentheses. Due to the additional variables in Col. 2-4, data is not available for the full sample, resulting in a smaller number of observations.")


* Overall effect of health messaging in 4 models
logit voucheruse2 i.treatment, or 
mchange treatment

logit  voucheruse2 i.treatment vv20, or  
mchange treatment
mchange treatment


logit voucheruse2 i.treatment##c.vv20, or 
mchange treatment
mchange vv20

logit voucheruse2 i.treatment##c.vv20 male content vouchertime asset_index land lpg_distance2 main3 educ age hhsize lpgperiod, or 
mchange treatment

* For specific changes (some of which are mentioned in the text):
mchange vv20, amount(range) trim(25)
mchange vv20, amount(range) trim(40)
mchange vv20, delta(8)
mchange vv20, delta(2) /* matches change in treatment */

* For comparison
mchange treatment


* Further interpretation of the interaction term
* Does having a treatment affect the effect of the discount?
	* Log odds metric:
logit voucheruse2 i.treatment##c.vv20 male content vouchertime asset_index land lpg_distance2 main3 educ age hhsize lpgperiod /* using vv20 here because nothing is visible in steps of 1Rs */
margins, dydx(vv20) at (treatment=(0 1))
mtable, dydx(vv20) at(treatment=(0 1)) post
matlist e(b)
mlincom 2-1 
*=> Based on the log odds metric, the effect of the discount is slightly higher for the non treated, but on average / overall, this effect is insignificant.


	*Probability metric:

* Fig 2. Predicted Probability of voucher use (logit model) for both experimental groups
****************************************************************************************
logit voucheruse2 i.treatment##c.vv_all male content vouchertime asset_index land lpg_distance2 main3 educ age hhsize lpgperiod
estimates store Logit_discount
margins treatment, at(vv_all=(5(20)235))
marginsplot, name(model1, replace) scheme(plotplainblind) /// 
 level (90) xtitle("Discount (voucher value) in INR") ylabel(,grid) ///
 ytitle ("Predictive margins of treatment") title("")


********************************************************************************************************************************************************************************************
********************************************************************************************************************************************************************************************


*************************************************************************************************************
**ROBUSTNESS CHECK FOR MODELS WITH BINARY OUTCOME VARIABLES USING LINEAR PROBABILITY MODELS AND PROBIT MODELS
*************************************************************************************************************


*Table 3: Treatment effect on voucher use, including controls
************************************************************

*LINEAR PROBABILITY MODEL
eststo clear
reg voucheruse i.treatment, robust 
est sto basic
reg voucheruse i.treatment##i.male, robust
est sto gender 
reg voucheruse i.treatment##i.male vouchertime content, robust
est sto controls
reg voucheruse i.treatment##i.male vouchertime content asset_index land lpg_distance2 main3 educ age hhsize lpgperiod wtp_lpg, robust
est sto controls2
esttab basic gender controls controls2, compress ///
varwidth(30) mlabels(none) collabels(none) nobaselevels constant  ///
b(3) p(3) ar2 obslast nodepvar nogaps ///
star(* .1 ** .05 *** 0.01) ///
title(Treatment effect on voucher use, including controls (LPM)\label{vcontrols}) ///
varlabels(1.treatment "Health message" 1.male "Male" 1.treatment#1.male "Health message X Male" ///
vouchertime "Voucher validity" vouchervalue "Voucher value" content "Content" land "Land" asset_index "Asset index" ///
lpg_distance2 "LPG distance" main3 "Fin. restriction" educ "Education" ///
age "Age" wtp_lpg "WTP for LPG" lpgperiod "Months since LPG adoption" hhsize "Household size" _cons "Constant") ///
nonotes addnotes("Linear probability models, * p<0.1, ** p<0.05, *** p<0.01" "p-values based on heteroskedasticity consistent standard errors in parentheses." "Lack of data on the additional variables included in Col. 3 and 4 lead to a reduction in number of observations.")


*PROBIT MODEL 
eststo clear
probit voucheruse i.treatment, robust 
est sto basic
probit voucheruse i.treatment##i.male, robust
est sto gender 
probit voucheruse i.treatment##i.male vouchertime content, robust
est sto controls
probit voucheruse i.treatment##i.male vouchertime content asset_index land lpg_distance2 main3 educ age hhsize lpgperiod wtp_lpg, robust
est sto controls2
esttab basic gender controls controls2, compress ///
varwidth(30) mlabels(none) collabels(none) nobaselevels constant   ///
b(3) p(3) ar2 obslast nodepvar nogaps ///
star(* .1 ** .05 *** 0.01) ///
title(Treatment effect on voucher use, including controls (Probit Model) \label{vcontrols}) ///
varlabels(1.treatment "Health message" 1.male "Male" 1.treatment#1.male "Health message X Male" ///
vouchertime "Voucher validity" vouchervalue "Voucher value" content "Content" land "Land" asset_index "Asset index" ///
lpg_distance2 "LPG distance" main3 "Fin. restriction" educ "Education" ///
age "Age" wtp_lpg "WTP for LPG" lpgperiod "Months since LPG adoption" hhsize "Household size" _cons "Constant") ///
nonotes addnotes("Probit models, * p<0.1, ** p<0.05, *** p<0.01" "p-values based on heteroskedasticity consistent standard errors in parentheses." "Lack of data on the additional variables included in Col. 3 and 4 lead to a reduction in number of observations.")


*Table 5: Joint effect of health information on voucher use
***********************************************************

*LINEAR PROBABILITY MODEL
eststo clear
reg voucheruse2 i.treatment, robust 
est sto basic
reg voucheruse2 i.treatment i.offer_lpg, robust
est sto offer
reg voucheruse2 i.treatment##i.male i.offer_lpg, robust
est sto controls
reg voucheruse2 i.treatment##i.male content vouchertime asset_index land lpg_distance2 main3 educ age hhsize lpgperiod i.offer_lpg, robust
est sto controls2
esttab basic offer controls controls2, compress ///
varwidth(30) mlabels(none) collabels(none) nobaselevels ///
b(3) p(3) ar2 obslast nodepvar constant nogaps /// 
star(* .1 ** .05 *** 0.01) ///
title(Joint effect of health information on voucher use\label{vjointeffect}) ///
varlabels(1.treatment "Health message" 1.male "Male" 1.treatment#1.male "Health message X Male" ///
offer_lpg "Offer price" content "Content" vouchertime "Voucher validity" land "Land" asset_index "Asset index" ///
lpg_distance2 "LPG distance" main3 "Fin. restriction" educ "Education" ///
age "Age" wtp_lpg "WTP for LPG" lpgperiod "Months since LPG adoption" hhsize "Household size" _cons "Constant") ///
nonotes addnotes("Linear probability models, * p<0.1, ** p<0.05, *** p<0.01" "p-values based on heteroskedasticity consistent standard errors in parentheses." "As some of the highest offer-prices perfectly predict failure to use the voucher, and as the additional control variables have some missing values, Col. 2-4 include a smaller number of observations."")

*The output includes a separate line for each offer-price FE. In the paper these are are eliminated & replaced by a single line stating "Offer price Fixed-effects YES"


*************************************************************************************************************
**ROBUSTNESS CHECK FOR MODELS WITH BINARY OUTCOME VARIABLES: APPENDIX 
*************************************************************************************************************


*Table 1. Joint effect of health messaging on voucher use
*********************************************************

*LINEAR PROBABILITY MODEL 
eststo clear
reg voucheruse2 i.treatment, robust
est sto basic
eststo clear
reg voucheruse2 i.treatment vv20, robust
est sto discount
reg voucheruse2 i.treatment##c.vv20, robust
est sto interaction
reg voucheruse2 i.treatment##c.vv20 male content vouchertime asset_index land lpg_distance2 main3 educ age hhsize lpgperiod, robust
est sto controls
esttab basic discount interaction controls,compress varwidth(30) mlabels(none) collabels(none) nobaselevels constant  ///
b(3) p(3) ar2 obslast nodepvar nogaps star(* .1 ** .05 *** 0.01) ///
title(Joint effect of health information on voucher use\label{priceeffect}) varlabels(1.treatment "Health message" male "Male" vv20 "Discount (per 20 INR)" 1.treatment#c.vv20 "Discount X Health message" ///
_cons "Constant" content "Content" vouchertime "Voucher validity" land "Land" asset_index "Asset index" ///
lpg_distance2 "LPG distance" main3 "Fin. restriction" educ "Education" age "Age" lpgperiod "Months since LPG adoption" hhsize "Household size") ///
nonotes addnotes("Linear probability models, * p<0.1, ** p<0.05, *** p<0.01" "p-values based on heteroskedasticity consistent standard errors in parenthesis." "As some of the highest offer-prices perfectly predict failure to use the voucher, and as the additional control variables have some missing values, Col. 2-4 include a smaller number of observations.")


*Fig 2. Predicted Probability of voucher use
********************************************

* LINEAR PROBABILITY MODEL 
reg voucheruse2 i.treatment##c.vv_all male content vouchertime asset_index land lpg_distance2 main3 educ age hhsize lpgperiod, robust
margins treatment, at(vv_all=(5(20)235))
marginsplot, name(model1, replace) scheme(s1mono) level (90) xtitle("Discount (voucher value) in INR") ylabel(,grid) ytitle ("Predictive margins of treatment") title("") 


*PROBIT MODEL
probit voucheruse2 i.treatment##c.vv_all male content vouchertime asset_index land lpg_distance2 main3 educ age hhsize lpgperiod, robust
margins treatment, at(vv_all=(5(20)235))
marginsplot, name(model1, replace) scheme(s1mono) level (90) xtitle("Discount (voucher value) in INR") ylabel(,grid) ytitle ("Predictive margins of treatment") title("")
*/ 


 
*end of do-file* 
 
 
